# Supplementary material for: DArTseq-based silicoDArT and SNP markers reveal the genetic diversity and population structure of Kenyan cashew (Anacardium occidentale L.) landraces
Source: PLoS One. 2025 Jan 31;20(1):e0313850. doi: 10.1371/journal.pone.0313850 (PMC11785325; doi:10.1371/journal.pone.0313850)
Supplement: S1 Table — (CSV) [file pone.0313850.s001.csv]

	7	160	161	593	624	691	701	703	706	722	730	733	738	756	761	773	777	778	791	797	799	804	814	817	820	825	830	854	925	932	1050	1066	1067	1080	1082	1088	1089	1090	1091	1092	1094	1095	1096	1097	1098	1099	1100	1101	1102
KWL/MS/01	KWL/MS/01	1	1	1	1	1	0	0	0	0	1	0	1	0	1	1	1	1	1	0	0	1	0	1	1	0	0	0	0	0	0	1	1	0	1	1	0	0	1	0	1	0	0	0	0	1	1	0	1
LM/LW/94	LM/LW/94	1	0	0	0	0	0	0	0	0	0	1	0	0	0	0	0	0	0	0	0	0	0	0	0	0	0	0	0	0	0	0	1	0	0	0	0	0	0	0	0	0	0	0	0	1	0	0	0
LM/LW/104	LM/LW/104	1	1	1	1	0	0	0	0	1	0	0	1	0	1	1	1	0	1	0	0	1	1	1	1	1	0	1	1	1	0	1	0	0	1	0	0	0	1	0	1	1	0	1	0	1	1	0	1
LM/LE/113	LM/LE/113	1	1	0	1	1	0	0	0	0	0	1	1	0	0	1	1	0	0	0	0	1	1	1	1	0	1	0	1	0	0	1	-	0	1	0	0	0	1	0	0	0	0	0	1	1	1	0	0
KWL/MS/10	KWL/MS/10	1	0	0	0	0	0	0	0	0	0	0	0	0	0	0	1	-	0	0	0	0	0	0	0	0	0	0	0	0	0	1	0	0	1	1	0	1	0	0	1	0	0	0	0	1	0	0	0
KWL/LU/21	KWL/LU/21	1	1	1	1	1	0	1	-	1	1	1	1	1	1	1	1	1	1	0	0	1	1	1	1	0	1	1	1	1	0	1	1	1	1	1	0	0	1	1	1	1	0	1	1	1	1	1	1
KWL/MAT/30	KWL/MAT/30	1	1	1	1	1	1	1	0	-	1	1	1	1	1	1	1	1	1	0	1	1	1	1	1	0	1	1	1	1	-	1	1	1	1	1	0	0	1	1	1	1	1	1	0	1	1	0	1
KLF/MAL/41	KLF/MAL/41	0	0	1	0	0	1	1	0	1	0	0	1	0	0	-	0	0	-	0	0	0	1	0	1	0	0	1	0	1	0	1	1	0	0	0	0	0	0	0	1	0	0	0	0	1	0	1	0
KLF/MAL/52	KLF/MAL/52	1	1	1	1	1	1	0	1	1	1	1	1	1	1	1	1	1	1	1	0	1	1	1	1	0	0	1	1	-	0	1	1	0	1	-	0	0	1	0	0	-	0	1	0	1	0	0	1
KLF/KAL/63	KLF/KAL/63	1	1	1	1	1	0	1	1	1	1	1	1	1	1	1	1	1	1	0	0	1	1	1	1	1	1	1	1	1	0	1	1	1	1	1	0	0	1	0	1	1	1	1	0	1	1	1	1
KLF/KS/74	KLF/KS/74	0	1	1	0	0	0	0	0	1	0	0	0	0	0	1	0	0	0	0	0	0	0	0	0	0	0	0	0	0	0	0	1	0	1	0	0	0	0	0	0	0	0	0	0	0	0	0	0
LM/LW/86	LM/LW/86	-	0	1	1	1	0	1	0	1	1	1	1	0	1	0	1	1	-	1	1	-	0	1	1	0	1	0	1	1	0	1	1	0	1	1	0	0	1	1	0	0	0	1	0	1	1	1	0
KWL/MS/02	KWL/MS/02	0	1	1	0	0	0	0	0	0	0	0	0	0	0	0	0	0	1	0	0	0	0	1	1	0	0	0	0	0	0	0	0	0	0	0	0	0	1	0	0	0	0	0	0	0	0	0	0
LM/LW/96	LM/LW/96	1	-	-	0	0	0	1	0	1	0	1	1	1	1	-	0	1	1	0	0	-	1	1	1	1	0	0	1	1	1	1	1	1	1	1	0	1	1	0	1	1	0	1	1	1	1	0	0
LM/LW/105	LM/LW/105	1	-	1	0	1	0	1	0	1	1	1	1	1	1	1	1	1	1	1	0	0	0	1	-	1	0	1	1	1	0	1	1	1	1	-	0	0	0	1	1	1	0	0	0	1	1	0	1
LM/LE/114	LM/LE/114	1	1	0	1	0	0	1	1	-	0	1	1	1	0	1	1	0	-	1	-	0	1	1	1	0	1	1	1	1	1	1	1	0	1	-	0	0	0	0	1	-	0	-	1	1	1	1	1
KWL/MS/12	KWL/MS/12	1	1	1	1	1	0	0	0	1	1	1	1	1	1	1	1	0	1	0	0	1	1	1	1	1	1	1	1	1	0	1	1	1	1	1	0	0	1	0	1	1	1	0	0	1	-	0	1
KWL/MAT/32	KWL/MAT/32	1	1	1	0	0	1	1	0	1	1	1	1	1	0	1	1	1	1	0	1	1	1	1	1	0	1	0	-	1	0	1	1	1	-	1	0	0	1	0	1	1	0	0	0	1	1	1	1
KLF/MAL/42	KLF/MAL/42	0	0	0	0	0	0	0	0	1	0	0	1	0	-	0	0	0	0	0	0	0	0	-	1	0	1	0	0	0	0	0	0	0	0	0	0	0	0	0	0	0	0	0	0	0	0	0	0
KLF/MAL/54	KLF/MAL/54	1	1	0	0	0	0	0	0	1	0	1	1	0	0	0	1	0	0	0	0	0	0	1	0	0	0	0	1	1	0	0	1	0	0	1	0	0	0	0	0	0	0	0	0	1	0	0	0
KLF/KAL/64	KLF/KAL/64	1	1	-	1	0	1	1	1	1	1	1	1	1	-	1	1	0	-	0	1	1	1	1	1	0	1	1	1	1	0	1	1	0	1	1	0	0	1	0	1	1	1	1	0	1	1	0	0
KLF/KS/75	KLF/KS/75	1	1	1	0	1	0	1	0	1	0	0	1	0	1	1	1	0	-	1	0	1	1	0	1	1	0	-	1	1	0	-	1	1	1	1	0	0	1	0	0	0	0	1	0	1	0	0	1
LM/LW/87	LM/LW/87	1	-	1	0	0	0	1	1	1	0	1	1	-	0	1	1	0	1	1	0	1	-	1	1	0	1	0	1	1	0	1	1	0	1	1	0	0	1	0	1	1	0	1	0	1	1	1	1
KWL/MS/03	KWL/MS/03	0	0	0	0	0	0	0	1	0	0	0	1	0	0	0	0	0	0	0	0	1	0	0	1	0	1	1	1	1	0	1	1	0	1	0	0	0	0	0	0	0	0	0	0	0	0	0	0
LM/LW/97	LM/LW/97	1	1	1	-	-	0	1	0	1	1	1	1	1	-	1	1	1	1	0	1	1	1	1	1	0	1	1	1	1	0	1	1	1	1	1	0	0	1	-	1	1	0	-	0	1	1	0	1
LM/LW/106	LM/LW/106	1	1	1	1	-	0	1	1	1	1	1	1	1	1	1	1	1	1	-	0	1	1	1	1	0	1	1	1	1	0	1	1	1	1	1	0	0	0	-	1	1	0	1	1	1	1	0	1
LM/LE/115	LM/LE/115	1	1	1	1	0	1	1	1	1	1	1	1	1	1	1	1	1	1	0	1	-	1	1	1	0	1	1	1	1	0	1	1	0	1	1	1	0	1	0	1	-	0	1	1	1	1	1	1
KWL/MS/14	KWL/MS/14	1	1	-	0	0	0	1	0	-	1	0	1	1	1	1	1	1	-	0	0	1	0	1	1	0	1	1	1	1	0	0	1	1	1	1	0	0	-	1	1	0	0	0	1	0	-	0	-
KWL/LU/24	KWL/LU/24	1	1	0	0	0	1	1	1	0	1	1	1	0	1	1	1	0	-	0	1	0	0	1	1	0	1	1	1	1	0	1	1	0	1	1	1	0	1	0	1	-	0	0	0	1	1	0	1
KWL/MAT/33	KWL/MAT/33	-	1	-	0	0	1	0	0	1	1	1	1	0	1	1	1	1	1	0	0	0	1	0	1	0	1	0	0	-	1	1	1	0	1	1	0	0	1	0	1	1	0	0	0	-	0	1	0
KLF/MAL/44	KLF/MAL/44	1	1	1	1	1	0	1	0	1	-	1	1	1	-	1	1	0	1	0	0	1	1	-	1	0	1	-	1	1	0	1	1	1	1	1	1	1	1	1	1	1	1	1	1	1	1	1	1
KLF/MAL/56	KLF/MAL/56	1	-	0	1	1	0	0	0	1	1	1	-	1	1	1	1	0	0	0	0	1	0	1	1	0	1	1	0	1	1	-	1	0	1	1	0	0	0	0	0	0	0	1	0	0	0	0	0
KLF/KAL/66	KLF/KAL/66	0	0	0	0	0	0	0	0	0	0	0	0	0	0	0	0	0	0	0	0	0	1	0	0	0	0	0	0	0	0	0	0	0	0	0	0	0	0	0	0	0	0	0	0	0	0	0	0
KLF/KN/77	KLF/KN/77	1	0	0	1	0	0	0	0	1	0	1	0	0	0	1	1	0	0	0	0	0	0	1	1	0	1	1	1	1	0	1	0	0	0	1	0	0	0	0	0	0	0	1	-	0	1	0	0
LM/LW/88	LM/LW/88	1	1	1	1	1	-	1	-	1	1	1	1	1	1	1	1	1	1	0	0	-	-	1	1	0	1	1	1	1	0	1	-	1	1	1	1	0	1	0	1	1	1	0	1	0	1	1	1
KWL/MS/04	KWL/MS/04	1	1	1	-	-	0	1	0	1	1	1	1	1	1	1	1	1	1	-	1	1	1	1	1	0	1	1	1	1	1	1	1	1	1	1	0	1	1	1	1	1	1	1	0	1	1	0	1
LM/LW/98	LM/LW/98	1	1	1	1	-	0	1	0	1	1	1	1	1	1	1	1	1	1	0	1	1	1	1	1	0	1	1	1	1	-	1	1	-	1	1	0	1	1	0	1	1	0	1	0	1	1	0	1
LM/LW/107	LM/LW/107	0	0	0	0	0	0	0	0	0	0	1	0	0	0	0	0	1	0	0	0	0	0	0	0	0	0	0	1	0	0	0	0	0	0	0	0	0	0	0	0	0	0	0	0	0	0	0	0
LM/LE/117	LM/LE/117	1	0	1	-	1	0	-	0	1	0	1	1	1	0	0	1	0	1	0	0	0	0	0	1	0	1	1	-	0	0	1	1	0	1	0	0	0	1	0	0	0	0	1	0	1	0	1	0
KWL/MS/15	KWL/MS/15	1	1	1	1	0	1	1	1	1	1	1	1	1	1	1	1	1	1	0	0	1	1	1	1	0	1	1	1	1	0	1	1	1	1	1	0	0	1	1	1	1	1	1	-	1	1	1	1
KWL/MAT/25	KWL/MAT/25	1	1	1	1	1	1	1	0	1	-	1	1	1	1	1	1	1	1	0	1	1	1	1	1	-	1	1	1	1	0	1	1	1	1	1	1	0	1	1	1	1	1	1	0	1	1	1	1
KWL/MAT/34	KWL/MAT/34	0	0	0	0	0	0	1	0	0	0	0	1	0	0	0	1	0	0	0	0	0	0	1	0	0	1	0	0	1	0	0	0	0	0	0	0	0	1	0	1	0	0	0	0	0	0	1	0
KLF/MAL/45	KLF/MAL/45	1	1	1	1	1	0	1	1	1	1	-	1	1	1	1	1	0	1	1	0	0	0	0	-	0	-	1	1	1	0	1	1	-	1	-	0	0	1	0	1	1	0	1	0	1	0	0	1
KLF/MAL/57	KLF/MAL/57	1	1	1	1	0	0	1	0	1	0	1	1	1	1	1	1	0	1	0	1	1	1	1	1	0	1	0	1	1	0	1	1	0	1	1	0	1	1	0	1	1	1	1	0	-	0	0	-
KLF/KAL/67	KLF/KAL/67	1	1	1	0	0	0	1	0	1	0	1	1	1	1	1	1	-	1	0	1	1	1	1	1	0	1	1	1	1	0	1	1	0	1	1	0	0	1	0	1	1	0	0	0	1	0	0	1
KLF/KN/79	KLF/KN/79	0	0	1	0	0	0	0	0	0	0	1	0	0	0	-	0	0	0	0	0	0	0	1	0	0	0	0	1	0	0	0	0	0	1	0	0	0	0	0	0	0	0	0	1	0	0	0	0
LM/LW/89	LM/LW/89	1	0	0	0	0	0	0	0	0	0	1	0	0	0	0	0	0	0	0	0	0	0	0	0	0	0	0	0	0	0	0	0	0	0	0	0	0	0	0	0	0	0	0	0	0	0	0	0
KWL/MS/05	KWL/MS/05	0	0	0	0	0	0	0	0	0	0	1	0	0	1	0	0	0	0	0	0	0	0	1	0	0	0	0	0	0	0	1	0	0	0	0	0	0	0	0	0	0	0	0	0	0	0	0	0
LM/LW/100	LM/LW/100	1	0	0	0	0	0	0	0	1	0	1	1	0	0	0	0	0	0	0	0	0	0	0	1	0	0	0	0	1	0	0	1	0	0	1	1	0	0	0	0	0	0	0	0	1	0	0	0
LM/LW/109	LM/LW/109	1	1	1	1	0	0	1	0	0	0	1	1	0	1	1	1	-	1	0	1	0	1	0	0	0	1	1	1	0	0	1	0	0	1	1	0	0	1	0	1	1	0	1	0	0	1	1	1
LM/LE/118	LM/LE/118	1	1	1	1	1	1	-	1	1	1	1	1	1	1	1	1	0	1	1	0	1	1	1	1	1	1	1	1	1	0	1	-	1	-	1	0	0	1	0	1	1	0	1	0	1	1	0	1
KWL/LU/16	KWL/LU/16	1	1	1	1	1	0	1	1	1	0	1	1	1	1	1	1	1	1	1	1	1	1	1	1	1	1	1	1	1	1	1	1	1	1	1	0	1	1	-	1	1	0	0	1	1	1	0	1
KWL/MAT/35	KWL/MAT/35	1	1	1	1	0	0	1	0	1	0	1	1	0	1	1	1	-	1	0	-	1	1	-	1	0	-	1	1	1	1	1	1	1	1	1	1	0	1	0	1	1	0	0	0	1	0	-	1
KLF/MAL/46	KLF/MAL/46	0	0	0	0	0	0	0	0	1	0	0	0	0	0	0	0	0	1	0	0	0	0	0	1	0	0	0	0	0	0	1	1	0	1	0	0	0	0	0	0	0	0	0	0	0	0	0	0
KLF/MAL/58	KLF/MAL/58	1	1	1	0	0	1	1	1	1	1	1	-	0	1	1	1	1	1	0	0	1	0	1	1	-	1	-	1	1	1	1	1	1	1	1	0	0	1	0	1	0	1	1	0	1	1	0	1
KLF/KAL/69	KLF/KAL/69	1	0	0	0	0	0	0	1	0	0	1	1	0	1	1	1	0	0	0	0	0	0	1	1	1	1	0	1	1	0	0	1	0	1	0	0	0	0	0	1	0	0	0	0	0	0	0	0
KLF/KN/80	KLF/KN/80	0	0	1	0	0	0	0	0	0	0	0	1	1	0	0	0	0	1	0	0	0	0	0	1	0	0	0	0	0	0	0	0	0	0	0	0	0	0	0	0	0	0	0	0	0	0	0	0
LM/LW/90	LM/LW/90	0	1	0	0	0	0	0	0	1	0	1	0	1	1	1	1	0	1	0	0	0	0	1	1	0	0	0	0	0	0	0	1	0	1	1	0	0	0	0	1	0	0	0	0	0	0	0	1
KWL/MS/06	KWL/MS/06	1	1	-	1	0	-	-	0	1	0	0	1	-	1	1	1	0	1	0	1	1	-	1	0	0	1	1	0	1	0	1	1	1	1	1	0	-	0	0	1	0	0	1	1	-	0	0	-
LM/LW/101	LM/LW/101	1	1	1	1	0	1	1	0	1	1	1	1	-	1	1	1	1	1	-	-	1	-	1	1	0	1	-	-	1	0	1	1	1	1	1	1	0	1	0	0	1	0	1	0	1	-	-	1
LM/LE/110	LM/LE/110	1	1	1	1	1	0	1	0	1	1	1	1	1	1	1	1	1	1	0	0	1	1	1	1	0	1	1	1	1	1	1	1	1	1	1	1	0	1	1	1	1	0	1	0	1	-	0	1
LM/LE/119	LM/LE/119	1	1	1	1	1	0	1	0	1	1	1	1	1	1	1	1	0	-	0	1	1	1	1	1	0	1	1	1	-	0	1	1	1	1	1	1	0	1	0	1	1	0	1	0	1	0	0	1
KWL/LU/17	KWL/LU/17	1	1	1	1	1	1	1	1	1	1	1	1	1	1	1	1	1	1	1	-	1	1	1	1	0	1	1	1	-	1	1	1	-	1	1	1	1	1	1	1	1	1	1	0	1	1	0	1
KWL/MAT/27	KWL/MAT/27	0	0	0	1	0	0	0	0	0	0	1	0	0	0	0	0	0	0	0	0	1	0	0	0	0	0	0	0	0	0	0	1	0	0	0	1	0	0	0	0	0	0	0	0	0	0	0	0
KWL/KN/38	KWL/KN/38	1	0	1	1	0	0	0	0	1	0	1	0	1	1	1	0	1	0	0	0	0	1	1	1	0	1	0	1	1	0	1	1	0	0	0	0	0	1	0	1	0	0	0	0	0	0	0	0
KLF/MAL/48	KLF/MAL/48	1	1	1	1	1	1	1	0	1	-	1	-	1	1	1	-	1	0	0	0	1	1	1	1	0	1	0	1	1	0	1	1	0	1	1	-	0	0	0	1	1	1	1	0	1	0	0	1
KLF/MAL/59	KLF/MAL/59	1	1	1	1	1	0	1	0	1	1	1	-	0	1	1	1	1	1	1	1	1	1	1	1	0	1	1	1	1	0	1	1	-	1	1	0	1	0	0	1	1	0	-	0	1	0	0	1
KLF/KS/70	KLF/KS/70	1	1	1	1	1	0	1	0	-	-	1	-	1	1	1	1	-	1	0	0	1	1	1	1	0	1	1	1	1	1	1	1	-	1	1	0	1	1	1	1	1	0	1	0	1	1	0	1
KLF/KN/81	KLF/KN/81	1	1	0	0	0	0	1	0	1	0	1	-	1	1	1	1	1	-	0	0	1	1	1	1	1	0	1	-	1	0	0	1	0	1	1	0	0	0	0	1	1	0	0	0	1	0	0	0
LM/LW/91	LM/LW/91	-	1	1	1	1	0	1	0	1	1	1	-	1	1	1	1	1	1	0	1	-	1	1	1	-	0	1	1	1	-	1	1	0	1	1	1	0	0	-	1	0	0	1	0	1	0	1	1
KWL/MS/07	KWL/MS/07	-	1	1	1	1	0	1	0	1	0	1	1	1	1	1	1	1	1	0	1	1	1	1	1	0	1	1	1	-	0	1	1	1	1	1	0	0	1	0	1	1	1	1	0	1	1	-	1
LM/LW/102	LM/LW/102	1	1	1	1	1	0	1	0	1	1	1	1	1	0	1	1	1	-	0	1	1	1	1	1	0	-	1	-	1	0	1	1	0	1	-	1	0	1	0	1	1	0	1	0	1	0	1	1
LM/LE/111	LM/LE/111	1	-	-	1	1	-	1	0	1	1	1	1	1	1	1	1	1	1	0	1	1	1	1	1	0	1	1	1	1	0	1	1	0	1	1	0	0	1	0	-	1	0	0	0	1	1	1	-
KWL/LU/18	KWL/LU/18	1	1	1	1	1	0	1	1	1	1	1	1	1	1	1	1	-	1	0	-	1	1	1	1	0	1	1	1	1	1	1	1	0	1	1	1	-	1	0	1	1	-	1	0	1	1	0	1
KWL/MAT/28	KWL/MAT/28	1	0	1	1	0	0	1	0	1	1	1	1	1	1	1	0	1	1	1	0	0	0	1	1	0	1	0	1	0	0	1	1	0	1	-	0	0	1	0	1	0	0	0	0	0	0	0	0
KWL/KN/39	KWL/KN/39	1	1	1	-	-	0	0	0	1	1	1	1	1	1	1	1	0	1	0	1	1	1	-	1	1	1	-	-	-	0	1	1	1	-	1	1	0	-	0	1	1	0	0	0	1	1	0	1
KLF/MAL/49	KLF/MAL/49	1	1	1	1	1	0	1	0	1	1	1	1	1	1	1	1	1	1	1	0	1	1	1	1	0	1	1	1	1	0	1	1	1	1	1	0	0	1	0	1	1	1	0	0	1	1	0	1
KLF/GAN/60	KLF/GAN/60	1	1	1	1	1	1	1	1	1	1	1	1	1	1	1	1	1	1	1	1	1	1	1	1	0	1	1	1	1	0	1	1	-	1	1	0	0	1	0	1	1	0	-	0	1	0	0	1
KLF/KS/72	KLF/KS/72	1	1	1	1	1	0	1	1	1	1	1	1	1	1	1	1	1	1	0	1	1	1	1	1	1	1	1	1	1	0	1	1	1	1	1	0	0	1	1	1	1	1	0	0	1	0	0	1
KLF/KN/83	KLF/KN/83	1	-	1	1	1	1	1	0	1	1	1	1	1	1	1	1	1	1	0	1	1	1	1	1	1	1	1	1	1	1	1	1	1	1	1	1	0	1	-	1	1	1	-	0	1	0	0	1
LM/LW/92	LM/LW/92	1	0	1	-	0	-	1	0	-	1	1	1	1	1	-	1	0	1	1	0	-	0	1	0	0	1	1	0	1	-	1	1	1	1	1	1	0	1	0	1	0	1	1	-	1	1	0	1
KWL/MS/08	KWL/MS/08	1	1	0	0	0	0	1	0	1	0	1	1	1	0	1	1	1	0	1	0	1	1	1	1	1	1	0	1	-	1	-	1	0	1	1	0	1	1	0	1	0	0	0	0	1	1	0	0
LM/LW/103	LM/LW/103	1	1	1	1	1	0	1	0	-	1	1	1	1	1	1	1	1	-	1	0	1	1	1	1	1	1	1	1	1	0	1	1	1	1	1	0	0	1	0	1	-	0	1	0	1	1	1	1
LM/LE/112	LM/LE/112	1	1	1	1	1	0	1	0	1	1	1	1	1	1	1	1	1	1	-	0	1	1	1	1	0	1	1	1	1	1	1	1	1	1	1	0	0	1	1	1	1	1	1	1	1	1	0	1
KWL/LU/20	KWL/LU/20	1	1	1	1	0	0	1	0	1	-	1	-	1	1	1	1	1	1	0	0	1	1	1	1	0	1	1	1	1	1	1	1	0	1	1	0	1	-	1	-	1	1	0	0	1	1	0	-
KWL/MAT/29	KWL/MAT/29	1	1	0	0	0	0	0	0	1	0	0	1	0	1	1	1	0	0	0	0	1	1	1	1	0	1	0	1	1	0	0	1	0	0	0	0	0	0	0	0	1	0	0	0	0	1	0	0
KWL/KN/40	KWL/KN/40	1	1	1	-	1	1	1	0	1	1	1	1	1	1	1	1	1	1	0	-	1	1	1	1	0	1	1	1	1	0	1	1	1	1	1	-	1	1	1	1	1	-	1	0	1	1	0	1
KLF/MAL/51	KLF/MAL/51	-	1	0	1	0	0	1	1	1	0	1	1	1	1	1	1	-	1	0	0	1	1	1	-	0	-	0	1	1	0	1	1	0	1	1	0	0	1	0	1	0	0	1	0	1	0	1	0
KLF/KAL/61	KLF/KAL/61	1	1	1	1	1	1	1	0	1	1	1	-	-	1	1	1	1	1	1	1	1	1	1	-	0	1	1	1	1	1	1	1	1	1	1	0	1	1	1	1	1	0	0	1	1	1	0	1
KLF/KS/73	KLF/KS/73	1	1	1	1	0	0	0	0	1	0	1	-	0	1	1	1	0	1	0	0	0	1	0	-	0	1	1	1	1	0	1	0	0	1	1	1	0	1	0	1	1	0	1	0	1	0	0	1
KLF/KN/84/	KLF/KN/84/	1	1	1	1	1	1	1	0	1	1	1	1	1	1	-	1	1	1	0	1	1	1	1	1	1	1	1	1	1	0	1	1	1	1	1	0	-	1	1	1	1	1	0	1	1	1	0	1
LM/LW/93	LM/LW/93	1	1	1	1	1	0	1	0	1	1	1	1	1	1	1	1	1	1	0	1	1	1	1	1	0	1	1	1	1	1	1	1	1	1	1	1	1	-	1	1	1	0	1	1	1	1	0	1
[truncated: 1,291 more columns]
